# Supplementary material for: Green Tea Catechin Plus Inulin Improves Insulin Resistance Without Reducing Visceral Fat and Shows Exploratory Gut Microbiota Signals in Adults with Visceral Obesity: A Double-Blind Randomized Controlled Trial
Source: Nutrients. 2026 Mar 6;18(5):851. doi: 10.3390/nu18050851 (PMC12986909; doi:10.3390/nu18050851)
Supplement: Supplementary file 1 [file nutrients-18-00851-s001.zip › nutrients-4149467-supplementary.xlsx]

## Sheet: Table S1
Variable	Difference in mean change from baseline versus placebo
	Male			Femal
		mean (SE)	Test; p value			mean (SE)	Test; p value
Visceral fat area (cm2)	n=A/P=26/24	-1.36 (4.36)	0.757		n=A/P=21/19	-6.59 (4.47)	0.149
Body weight (kg)	n=A/P=26/24	-0.53 (0.37)	0.164		n=A/P=21/19	-0.28 (0.36)	0.446
Body mass index (kg/m2)	n=A/P=26/24	-0.23 (0.14)	0.113		n=A/P=21/19	-0.14 (0.15)	0.336
Waist (cm)	n=A/P=26/24	-0.57 (0.52)	0.278		n=A/P=21/19	-1.24 (0.88)	0.165

## Sheet: Table　S2
Genus	Pearson r	p value
Coprococcus	-0.280742	0.010146
Bifidobacterium	0.118906	0.284322
Lactobacillus	0.0377059	0.735041
Prevotella	-0.0363826	0.744014
Oxalobacter	-0.0361994	0.745259
Fusobacterium	0.031666	0.776267
Parabacteroides	-0.0134276	0.904101
Anaerococcus	-0.00928638	0.933596
Akkermansia	-0.00522946	0.962577
Holdemania	-0.00226877	0.983759
